# Supplementary material for: Integrated Analysis of Prognostic Genes Associated With Ischemia–Reperfusion Injury in Renal Transplantation
Source: Front Immunol. 2021 Sep 7;12:747020. doi: 10.3389/fimmu.2021.747020 (PMC8452995; doi:10.3389/fimmu.2021.747020)
Supplement: Supplementary file 1 [file DataSheet_2.xlsx]

## Sheet: Sheet1
The links of all datasets utilized in this study.
Datasets	Links
GSE43974	https://www.ncbi.nlm.nih.gov/geo/query/acc.cgi?acc=GSE43974
GSE126805	https://www.ncbi.nlm.nih.gov/geo/query/acc.cgi?acc=GSE126805
GSE90861	https://www.ncbi.nlm.nih.gov/geo/query/acc.cgi?acc=GSE90861
GSE21374	https://www.ncbi.nlm.nih.gov/geo/query/acc.cgi?acc=GSE21374
GSE52004	https://www.ncbi.nlm.nih.gov/geo/query/acc.cgi?acc=GSE52004
GSE98622	https://www.ncbi.nlm.nih.gov/geo/query/acc.cgi?acc=GSE98622
GSE151648	https://www.ncbi.nlm.nih.gov/geo/query/acc.cgi?acc=GSE151648
GSE23649	https://www.ncbi.nlm.nih.gov/geo/query/acc.cgi?acc=GSE23649
GSE12720	https://www.ncbi.nlm.nih.gov/geo/query/acc.cgi?acc=GSE12720
GSE127003	https://www.ncbi.nlm.nih.gov/geo/query/acc.cgi?acc=GSE127003
GSE18995	https://www.ncbi.nlm.nih.gov/geo/query/acc.cgi?acc=GSE18995
The datasets presented in this study can be found in online repositories. The names of the repository/repositories and accession number(s) can be found in the article/supplementary material.
Source data of mice RIRI model.
Sample	Group	SCr (μmol/L)	BUN (mmol/L)	Rhob (relative mRNA level)	Btg2 (relative mRNA level)
Sham_1	Sham	16.4	5.6	0.937	0.993
Sham_2	Sham	18.9	4.7	0.95	0.973
Sham_3	Sham	16.5	6.3	1.124	1.035
Sham_4	Sham	18.7	4.7	1.083	1.079
Sham_5	Sham	16.2	5.6	0.945	0.947
Sham_6	Sham	16.5	6.3	0.976	0.978
IRI_6h_1	IRI_6h	81.5	28.7	7.017	4.658
IRI_6h_2	IRI_6h	67.1	22.4	6.81	4.647
IRI_6h_3	IRI_6h	72.6	24.6	6.761	4.573
IRI_6h_4	IRI_6h	67.6	22.4	6.707	4.473
IRI_6h_5	IRI_6h	84.5	29.4	7.117	4.871
IRI_6h_6	IRI_6h	70.1	23.9	6.767	4.535
IRI_24h_1	IRI_24h	199.7	45.6	3.218	2.051
IRI_24h_2	IRI_24h	197.6	41.8	2.792	2.585
IRI_24h_3	IRI_24h	210.5	50.4	3.082	2.236
IRI_24h_4	IRI_24h	207.2	42.9	2.767	2.495
IRI_24h_5	IRI_24h	200.3	47.6	3.264	2.038
IRI_24h_6	IRI_24h	213.4	49.5	3.009	2.162
The raw data supporting the conclusions of this article will be made available by the authors, without undue reservation.
